# Supplementary material for: Deficient Myocardial Organization and Pathological Fibrosis in Fetal Aortic Stenosis—Association of Prenatal Ultrasound with Postmortem Histology
Source: J Cardiovasc Dev Dis. 2021 Sep 28;8(10):121. doi: 10.3390/jcdd8100121 (PMC8540431; doi:10.3390/jcdd8100121)
Supplement: Supplementary file 1 [file jcdd-08-00121-s001.zip]

Archive with 1 entries (1 files):
- jcdd-1352220-supplementary.pdf
